# Supplementary material for: Chemotherapy for Older Adults with Locally Advanced or Metastatic Pancreatic Ductal Adenocarcinoma: A Systematic Review and Meta-Analysis
Source: J Clin Med. 2026 Mar 16;15(6):2254. doi: 10.3390/jcm15062254 (PMC13026222; doi:10.3390/jcm15062254)
Supplement: Supplementary file 1 [file jcm-15-02254-s001.zip]

Archive with 2 entries (2 files):
- File S1. PRISMA_2020_checklist.pdf
- jcm-4163951-supplementary.pptx
